# Supplementary material for: Engineered Bacteriorhodopsin May Induce Lung Cancer Cell Cycle Arrest and Suppress Their Proliferation and Migration
Source: Molecules. 2021 Dec 3;26(23):7344. doi: 10.3390/molecules26237344 (PMC8659022; doi:10.3390/molecules26237344)
Supplement: Supplementary file 1 [file molecules-26-07344-s001.zip]

Archive with 1 entries (1 files):
- molecules-1488886-supplementary.pdf
